# Supplementary material for: Serum steroid and thyroid hormone concentrations in healthy domestic male and female alpacas
Source: Front Vet Sci. 2023 Dec 8;10:1281053. doi: 10.3389/fvets.2023.1281053 (PMC10748386; doi:10.3389/fvets.2023.1281053)
Supplement: Supplementary file 1 [file Data_Sheet_1.xlsx]

## Sheet: Sheet1
	Supplementary data. Comparison of alpaca serum analyzed on the Immulite 1000 and Immulite 2000 XPi.
	Cortisol µg/dL		Progesterone ng/mL		Testosterone ng/dL		T3 ng/dL		T4 µg/dL
	Immulite 1000	Immulite 2000	Immulite 1000	Immulite 2000	Immulite 1000	Immulite 2000	Immulite 1000	Immulite 2000	Immuilte 1000	Immulite 2000
	1.16	QNS	0.27	QNS	221	QNS	206	QNS	11.1	QNS
	1.09	QNS	0.25	QNS	164	QNS	185	QNS	10.5	QNS
	1.74	QNS	0.36	QNS	191	QNS	QNS	QNS	12.9	QNS
	<1.00	QNS	0.35	QNS	354	QNS	236	QNS	7.51	QNS
	1.06	QNS	0.28	QNS	124	QNS	246	QNS	10.5	QNS
	<1.00	QNS	<0.20	QNS	32.4	QNS	181	QNS	11.8	QNS
	1.25	QNS	<0.20	QNS	19.4	QNS	138	QNS	7.15	QNS
	<1.00	<0.20	<0.20	<0.20	<15.0	<3.60	108	96.4	8.16	6.15
	<1.00	<0.20	<0.20	<0.20	<15.0	<3.60	110	78.8	6.68	6.01
	<1.00	0.263	<0.20	<0.20	<15.0	<3.60	288	216	9.62	8.53
	<1.00	0.34	<0.20	<0.20	<15.0	<3.60	117	77.8	6.27	6.56
	<1.00	QNS	2.16	QNS	<15.0	QNS	179	QNS	6.1	QNS
	<1.00	0.209	<0.20	<0.20	<15.0	<3.60	131	101	5.41	5.09
	<1.00	QNS	2	QNS	<15.0	QNS	380	QNS	6.05	QNS
	<1.00	0.359	<0.20	<0.20	<15.0	<3.60	203	188	3.97	4.01
	<1.00	0.458	<0.20	<0.20	<15.0	11.2	351	404	4.25	4.37
	<1.00	0.898	<0.20	<0.20	<15.0	<3.60	124	116	5.84	6.68
	<1.00	0.417	<0.20	<0.20	<15.0	5.17	276	189	5.83	6.27
	<1.00	QNS	5.36	QNS	<15.0	QNS	72.4	QNS	6.98	QNS
	<1.00	0.411	4.28	4.27	<15.0	<3.60	132	125	5.52	6.9
	<1.00	0.572	<0.20	<0.20	<15.0	<3.60	110	103	5.75	6.12
	<1.00	0.402	<0.20	<0.20	<15.0	5.59	96.1	82.2	4.35	4.51
	<1.00	0.312	<0.20	<0.20	<15.0	11.8	91.2	54.4	4.16	4.3
	1.86	1.81	<0.20	<0.20	104	122	98.4	113	4.47	5.34
	<1.00	<0.20	<0.20	<0.20	55.6	65.1	83.5	80	5.62	5.8
	<1.00	QNS	<0.20	QNS	227	QNS	48.7	QNS	4.25	QNS
	<1.00	QNS	<0.20	QNS	124	QNS	157	QNS	6.71	QNS
	<1.00	0.225	<0.20	0.212	<15.0	<3.60	186	130	6.4	5.84
	1.42	1.06	<0.20	<0.20	206	213	103	82.3	4.49	4.18
	<1.00	QNS	<0.20	QNS	39.2	QNS	126	QNS	6.73	QNS
	<1.00	QNS	<0.20	QNS	<15.0	QNS	116	QNS	5.37	QNS
	<1.00	0.234	<0.20	<0.20	<15.0	<3.60	111	91.6	7.28	7.95
	1.54	QNS	<0.20	QNS	<15.0	QNS	267	QNS	8.32	QNS
	<1.00	QNS	<0.20	QNS	<15.0	QNS	293	QNS	9.28	QNS
	<1.00	QNS	<0.20	QNS	<15.0	QNS	152	QNS	6.17	QNS
	<1.00	QNS	<0.20	QNS	<15.0	QNS	312	QNS	9.1	QNS
	<1.00	0.286	<0.20	<0.20	<15.0	<3.60	164	156	7.71	7.24
	<1.00	0.503	<0.20	<0.20	<15.0	5.69	253	235	8.53	7.88
	<1.00	0.361	0.41	0.329	15.2	11.8	85.8	84.2	5.54	5.31
	1.49	0.323	<0.20	<0.20	<15.0	<3.60	123	109	7	8.31
	<1.00	0.763	<0.20	<0.20	<15.0	<3.60	230	220	6.83	8.31
	1.48	0.961	<0.20	<0.20	<15.0	<3.60	173	129	5.95	6.89
	1.28	QNS	<0.20	QNS	<15.0	QNS	119	QNS	6.38	QNS
	<1.00	0.355	<0.20	<0.20	<15.0	<3.60	87.4	85.6	3.9	4.38
	<1.00	0.371	<0.20	<0.20	<15.0	<3.60	278	236	7.88	8.87
	1.11	0.336	<0.20	<0.20	<15.0	3.67	192	159	7.9	10.1
	<1.00	0.458	<0.20	<0.20	<15.0	<3.60	170	146	7.39	7.72
	1.43	1.03	<0.20	<0.20	<15.0	<3.60	152	125	7.22	8.99
	1.12	0.435	<0.20	<0.20	<15.0	<3.60	162	152	6.38	8.26
	2.09	1.47	0.24	<0.20	124	102	136	93.6	5.23	5.3
	<1.00	0.314	<0.20	<0.20	79.3	47.3	117	94.6	6.78	8.61
	2.07	QNS	<0.20	QNS	231	QNS	243	QNS	8.62	QNS
	1.46	QNS	<0.20	QNS	209	QNS	145	QNS	4.98	QNS
	<1.00	0.602	<0.20	<0.20	78	70.2	145	127	5.92	6.11
	1.29	0.669	<0.20	<0.20	100	72	157	150	6.2	8.48
	1.11	<0.20	<0.20	<0.20	204	<3.60	235	220	6.16	8.33
	1.66	1.31	<0.20	<0.20	403	310	55	46.5	4.72	6.37
	2.92	2.29	0.21	<0.20	252	186	200	176	7.11	8.37
	2.89	1.87	<0.20	<0.20	244	229	92.7	71.8	6.33	7.16
	1.16	0.89	<0.20	<0.20	124	128	119	86.5	6.66	8.2
	<1.00	0.335	<0.20	<0.20	<15.0	23.7	214	178	9.09	11.2
	<1.00	0.297	<0.20	<0.20	<15.0	<3.60	141	105	6.86	8.5
	<1.00	QNS	4.1	QNS	<15.0	QNS	168	QNS	6.83	QNS
	<1.00	0.218	<0.20	<0.20	<15.0	<3.60	249	203	8.77	10.2
	<1.00	0.282	<0.20	<0.20	22	16.3	403	291	8.58	10.6
	1.48	0.677	<0.20	<0.20	215	159	291	253	7.95	8.97
	<1.00	0.24	<0.20	<0.20	124	88.9	242	177	6.48	8.25
	<1.00	0.294	<0.20	<0.20	<15.0	<3.60	235	172	7.3	7.81
	<1.00	0.2	<0.20	<0.20	<15.0	<3.60	233	171	8.39	9.77
	<1.00	0.483	1.57	1.32	<15.0	<3.60	90.1	63.3	4.87	5.26
	<1.00	0.251	1.5	1.16	<15.0	5.49	90	56.4	4.31	4.39
	<1.00	0.581	2.01	0.982	<15.0	5.79	77.3	38.1	5.05	4.09
	<1.00	0.351	<0.20	<0.20	<15.0	8.48	83	93.5	6.35	7.16
	<1.00	0.305	<0.20	0.302	<15.0	<3.60	218	233	7.35	9.43
	<1.00	0.252	<0.20	<0.20	<15.0	<3.60	175	156	7.51	9
	<1.00	0.255	<0.20	<0.20	<15.0	<3.60	181	112	8.25	7.75
	<1.00	<0.20	0.72	0.339	<15.0	10.7	97.8	59.3	7.81	5.2
	<1.00	0.313	<0.20	<0.20	<15.0	<3.60	128	122	6.23	6.78
	<1.00	<0.20	<0.20	<0.20	<15.0	11.5	94.9	59.9	5.46	4.32
	<1.00	0.661	<0.20	<0.20	30	20.6	118	93.6	7.04	8.47
	<1.00	<0.20	<0.20	<0.20	<15.0	12.7	124	96.4	4.56	4.66
	<1.00	0.604	<0.20	<0.20	87.6	88.6	360	256	9.69	12.2
	<1.00	0.287	<0.20	<0.20	120	101	302	264	9.35	11.3
	<1.00	0.372	<0.20	<0.20	92.8	84.6	249	171	9.52	11
	<1.00	<0.20	<0.20	<0.20	<15.0	<3.60	271	232	10.3	12.3
	<1.00	<0.20	<0.20	<0.20	<15.0	<3.60	181	159	8.98	11.6
	<1.00	0.312	<0.20	<0.20	<15.0	<3.60	242	224	10.1	12.7
	<1.00	0.462	<0.20	<0.20	<15.0	<3.60	99.7	111	6.41	8.53
	<1.00	0.534	0.48	0.412	<15.0	5.23	142	119	7.32	8.91
	<1.00	0.329	<0.20	<0.20	<15.0	<3.60	253	195	8.15	10.2
	<1.00	0.316	<0.20	<0.20	138	125	118	106	6.45	6.98
	<1.00	0.45	<0.20	<0.20	164	135	147	117	8.28	8.99
	<1.00	0.302	<0.20	<0.20	145	122	61.5	56.5	6.02	6.67
	QNS= Quantity Not Sufficient
